# Supplementary material for: Detailed Analysis of Sequence Changes Occurring during vlsE Antigenic Variation in the Mouse Model of Borrelia burgdorferi Infection
Source: PLoS Pathog. 2009 Feb 13;5(2):e1000293. doi: 10.1371/journal.ppat.1000293 (PMC2632889; doi:10.1371/journal.ppat.1000293)
Supplement: Figure S1 — D28M1HX5 as an example of a vlsE variant with templated and template-independent sequence modifications. Possible involvement of silent cassette sequences vls2–vls16 in vlsE gene conversion events are shown by the colored bars, as described in the legend for Fig. 4. Variant D28M1HX5 contains an template-independent variations at codons 147 and 165. This mismatch to any vls silent cassette is indicated by a 0 in the vlsE match row as well as by the lack of color fill in the graphic column of those codons. Variant D28M1HX5 has apparently undergone multiple templated recombination events, with the most likely ‘donor’ sequences being vls6 (minimal recombination event = codons 37–64), either vls3 or vls4 (98–127), vls7 or vls10 (141–144), vls8 (156–162), and vls3 (169–201). (0.09 MB XLS) [file ppat.1000293.s004.xls]

## Sheet: Fig. S1
	1	2	3	4	5	6	7	8	9	10	11	12	13	14	15	16	17	18	19	20	21	22	23	24	25	26	27	28	29	30	31	32	33	34	35	36	37	38	39	40	41	42	43	44	45	46	47	48	49
vlse1	GAG	GGG	GCT	ATT	AAG	GAA	GTT	AGC	GAG	TTG	TTG	GAT	AAG	CTG	GTA	AAA	GCT	OOO	GTA	AAG	ACA	GCT	GAG	GGG	GCT	TCA	AGT	GGT	ACT	GCT	GCA	ATT	GGA	GAA	GTT	GTG	GCT	GAT	GCT	GAT	GCT	GCA	AAG	GTT	GCT	GAT	AAG	GCG	AGT
vls2	OOO	OOO	OOO	OOO	OOO	OOO	OOO	OOO	OOO	OOO	OOO	OOO	OOO	OOO	OOO	OOO	OOO	OOO	OOO	OOO	OOO	OOO	OOO	OOO	OOO	OOO	OOO	OOO	OOO	OOO	OOO	OOO	OOO	OOO	OOO	OOO	OOO	OOO	OOO	OOO	OOO	OOO	OOO	OOO	OOO	OOO	OOO	OOO	OOO
vls3	GAG	GGG	GCT	ATT	AAG	GGA	GCT	GGC	GAG	TTG	TTG	GAT	AAG	CTG	GTA	AAA	GCT	OOO	GTA	AAG	ACA	GCT	GAG	GGG	GCT	TCA	AGT	GGT	ACT	GCT	GCA	ATT	GGA	GAA	GTT	GTG	GCT	GAT	GAT	AAT	GCT	GCG	AAG	GTT	GCT	GAT	AAG	GCG	AGT
vls4	GAG	GGG	GCT	ATT	AAG	GGA	GCT	GCT	GAG	TTG	TTG	GAT	AAG	CTG	GTA	AAA	GCT	OOO	GTA	AAG	ACA	GCT	GAG	GGG	GCT	TCA	AGT	GGT	ACT	GAT	GCA	ATT	GGA	GAA	GTT	GTG	GCT	AAT	GCT	GGT	GCT	GCA	AAG	GTT	GCT	GAT	AAG	GCG	AGT
vls5	GAG	GGG	GCT	ATT	AAG	GGA	GCT	GCT	GAG	TTG	TTG	GAT	AAG	CTG	GTA	AAA	GCT	OOO	GTA	AAG	ACA	GCT	GAG	GGG	GCT	TCA	AGT	GGT	ACT	GAT	GCA	ATT	GGA	GAA	GTT	GTG	GAT	AAT	OOO	OOO	GCT	GCG	AAG	GCT	GCT	GAT	AAG	GCG	AGT
vls6	GAG	GGG	GCT	ATT	AAG	GGA	GCT	AGC	GAG	TTG	TTG	GAT	AAG	CTG	GTA	AAA	GCT	OOO	GTA	AAG	ACA	GCT	GAG	GGG	GCT	TCA	AGT	GGT	ACT	GCT	GCA	ATT	GGA	GAA	GTT	GTG	GAT	AAT	OOO	OOO	GCT	GCG	AAG	GCT	GCT	GAT	AAG	GAT	AGT
vls7	GAG	GGG	GCT	ATT	AAA	GGA	GTT	AGC	GAG	TTG	TTG	GAT	AAG	CTG	GTA	AAA	GCT	OOO	GTA	AAG	ACA	GCT	GAG	GGG	GCT	TCA	AGT	GGT	ACT	GCT	GCA	ATT	GGA	GAA	GTT	GTG	GCT	GAT	OOO	OOO	GCT	GCT	AAG	GTT	GCT	GAT	AAG	GCG	AGT
vls8	GAG	GGG	GCT	ATT	AAG	GGA	GCT	OOO	OOO	OOO	OOO	OOO	OOO	OOO	OOO	OOO	OOO	OOO	OOO	OOO	OOO	OOO	OOO	OOO	OOO	OOO	OOO	OOO	OOO	GCT	GCA	ATT	GGA	GAA	GTT	GTG	GAT	AAT	GCT	GGT	GCT	GCG	AAG	GCT	GCT	GAT	AAG	GAT	AGT
vls9	GAG	GGG	GCT	ATT	AAA	GAA	GTT	AGC	GAG	TTG	TTG	GAT	AAG	CTG	GTA	ACA	GCT	OOO	GTA	AAG	ACA	GCT	GAG	GGG	GCT	TCA	AGT	GGT	ACT	GAT	GCA	ATT	GGA	GAA	GTT	GTG	GAT	AAT	OOO	OOO	GAT	GCT	AAG	GTT	GCT	GAT	AAG	GCG	AGT
vls10	GAG	GGG	GCT	OOO	OOO	OOO	OOO	OOO	OOO	OOO	OOO	OOO	OOO	OOO	OOO	OOO	OOO	OOO	OOO	OOO	OOO	OOO	OOO	OOO	OOO	TCA	AGT	GGT	ACT	GAT	GCA	ATT	GGA	GAA	GTT	GTG	GAT	AAT	OOO	OOO	GAT	GCG	AAG	GCT	GCT	GAT	AAG	GCG	AGT
vls11	GAG	GGG	GCT	ATT	AAG	GAA	GTT	AGC	GAG	TTG	TTG	GAT	AAG	CTG	GTA	AAA	GCT	OOO	GTA	AAG	ACA	GCT	GAG	GGG	GCT	TCA	AGC	GGT	ACT	GAT	GCA	ATT	GGA	GAA	GTT	GTG	GCT	AAT	GCT	GGT	GCT	GCG	AAG	GCT	GCT	GAT	AAG	GCG	AGT
vls12	GAG	GGG	GCT	ATT	AAG	GGA	GCT	AGC	GAG	TTG	TTG	GAT	AAG	CTG	GTA	ACA	GCT	OOO	GTA	AAG	ACA	GCT	GAG	GGG	GCT	TCA	AGT	GGT	ACT	GAT	GCA	ATT	GGA	GAA	GTT	GTG	GCT	GAT	OOO	OOO	GCT	GCG	AAG	GCT	GCT	GAT	AAG	GAT	AGT
vls13	GAG	GGG	GCT	ATT	AAG	GAA	GTT	AGC	GAG	TTG	TTG	GAT	AAG	CTG	GTA	ACA	GCT	OOO	GTA	AAG	ACA	GCT	GAG	GAG	GCT	TCA	AGT	GGT	ACT	GCT	GCA	ATT	GGA	GAA	GTT	GTG	GCT	GAT	GAT	GCT	GCT	GCG	AAG	GCT	GCT	GAT	AAG	GAG	AGT
vls14	GAG	GGG	GCT	ATT	AAG	GGA	GCT	AGC	GAG	TTG	TTG	GAT	AAG	CTG	GTA	AAA	GCT	GTO	GTA	AAG	ACA	GCT	GAG	GGG	GCT	TCA	AGT	GGT	ACT	GAT	GCA	ATT	GGA	GAA	GTT	GTG	GCT	AAT	GAT	GCT	GCT	GCG	AAG	GTT	GCT	GAT	AAG	GAG	AGT
vls15	GAG	GGG	GCT	ATT	AAA	GAA	GTT	AGC	GAG	TTG	TTG	GAT	AAG	CTG	GTA	ACA	ACT	OOO	GTA	AAG	ACA	GCT	GAG	GGG	GCT	TCA	AAT	GGT	ACT	GAT	GCA	ATT	GGA	AAA	GTT	GTG	GAT	AAT	AAT	AAT	GCT	GCG	AAG	GCT	GCT	GAT	AAG	GCG	AGT
vls16	GAG	GGG	GCT	ATT	AAA	GAA	GTT	AGC	GAG	TTG	TTG	GAT	AAG	CTG	GTA	AAA	GCT	GTO	GTA	AAG	ACA	GCT	GAG	GGG	GCT	TCA	AGT	GGT	ACT	GAT	GCA	ATT	GGA	GAA	GTT	GTG	GCT	GAT	AAT	AGT	GCT	GCG	AAG	GCT	GCT	GAT	GAG	GCG	AGT
vlse1	GAG	GGG	GCT	ATT	AAG	GAA	GTT	AGC	GAG	TTG	TTG	GAT	AAG	CTG	GTA	AAA	GCT	OOO	GTA	AAG	ACA	GCT	GAG	GGG	GCT	TCA	AGT	GGT	ACT	GCT	GCA	ATT	GGA	GAA	GTT	GTG	GCT	GAT	GCT	GAT	GCT	GCA	AAG	GTT	GCT	GAT	AAG	GCG	AGT
differences																																					GAT	AAT	OOO	OOO		GCG		GCT				GAT
>D28M1HX5	GAG	GGG	GCT	ATT	AAG	GAA	GTT	AGC	GAG	TTG	TTG	GAT	AAG	CTG	GTA	AAA	GCT	OOO	GTA	AAG	ACA	GCT	GAG	GGG	GCT	TCA	AGT	GGT	ACT	GCT	GCA	ATT	GGA	GAA	GTT	GTG	GAT	AAT	OOO	OOO	GCT	GCG	AAG	GCT	GCT	GAT	AAG	GAT	AGT
vlsE1 match	1	1	1	1	1	1	1	1	1	1	1	1	1	1	1	1	1	1	1	1	1	1	1	1	1	1	1	1	1	1	1	1	1	1	1	1	0	0	0	0	1	0	1	0	1	1	1	0	1
2
3
4
5
6
7
8
9
10
11
12
13
14
15
16
[truncated: 154 more columns]
